# Supplementary material for: Self-Choice Emotion Regulation Enhances Stress Reduction: Neural Basis of Self-Choice Emotion Regulation
Source: Brain Sci. 2024 Oct 28;14(11):1077. doi: 10.3390/brainsci14111077 (PMC11591930; doi:10.3390/brainsci14111077)
Supplement: Supplementary file 1 [file brainsci-14-01077-s001.zip]

Archive with 1 entries (1 files):
- brainsci-3254364-supplementary.pdf
